# Supplementary material for: Self-Assembled Nanoparticles of Licorice Extract Enhance Skin Penetration and Regulate Barrier Proteins via a Dual-Channel Pathway
Source: Pharmaceutics. 2026 May 27;18(6):661. doi: 10.3390/pharmaceutics18060661 (PMC13304804; doi:10.3390/pharmaceutics18060661)
Supplement: Supplementary file 1 [file pharmaceutics-18-00661-s001.zip]

Archive with 1 entries (1 files):
- pharmaceutics-4299391-supplementary.pdf
